# Supplementary material for: Diet choice: The two-factor host acceptance system of silkworm larvae
Source: PLoS Biol. 2020 Sep 16;18(9):e3000828. doi: 10.1371/journal.pbio.3000828 (PMC7494105; doi:10.1371/journal.pbio.3000828)
Supplement: S1 Data — (XLSX) [file pbio.3000828.s009.xlsx]

## Sheet: Fig. 2A and B
Sample size (10 larvae used in each replicate)
Species	Fig. 2A	Fig. 2B
Morus alba	6	3
Sonchus oleraceus	3	3
Taraxacum officinale	3	3
Eriobotrya japonica	3	3
Citrus unshiu	3	3
Ailanthus altissima	3	3
Houttuynia cordata	3	3
Ulmus parvifolia	3	3
Phaseolus vulgaris	3	3
Hydrangea macrophylla	3	3
Swida macrophylla	3	3
Liquidambar formosana	3	3
Hedera helix	3	3
Cerasus speciosa	3	3
Quercus acutissima	3	3
one-way ANOVA	Fig. 2A	Fig. 2B
F	15.68	17.92
P value	<0.0001	<0.0001
Tukey's multiple comparisons test	Adjusted P Value
Comparison	Fig. 2A	Fig. 2B
Morus alba vs. Sonchus oleraceus	0.7779	0.1159
Morus alba vs. Taraxacum officinale	0.3358	<0.0001
Morus alba vs. Cerasus speciosa	<0.0001	<0.0001
Morus alba vs. Hydrangea macrophylla	<0.0001	<0.0001
Morus alba vs. Phaseolus vulgaris	<0.0001	<0.0001
Morus alba vs. Hedera helix	<0.0001	<0.0001
Morus alba vs. Eriobotrya japonica	0.0001	<0.0001
Morus alba vs. Houttuynia cordata	<0.0001	<0.0001
Morus alba vs. Liquidambar straciflua	<0.0001	<0.0001
Morus alba vs. Ulmus parvifolia	<0.0001	<0.0001
Morus alba vs. Citrus unshiu	0.0001	<0.0001
Morus alba vs. Quercus acutissima	<0.0001	<0.0001
Morus alba vs. Swida macrophylla	<0.0001	<0.0001
Morus alba vs. Ailanthus altissima	<0.0001	<0.0001
Sonchus oleraceus vs. Taraxacum officinale	>0.9999	0.2564
Sonchus oleraceus vs. Cerasus speciosa	<0.0001	<0.0001
Sonchus oleraceus vs. Hydrangea macrophylla	0.0018	<0.0001
Sonchus oleraceus vs. Phaseolus vulgaris	0.0043	<0.0001
Sonchus oleraceus vs. Hedera helix	<0.0001	<0.0001
Sonchus oleraceus vs. Eriobotrya japonica	0.0941	<0.0001
Sonchus oleraceus vs. Houttuynia cordata	0.0147	<0.0001
Sonchus oleraceus vs. Liquidambar straciflua	0.0003	<0.0001
Sonchus oleraceus vs. Ulmus parvifolia	0.0098	<0.0001
Sonchus oleraceus vs. Citrus unshiu	0.0941	<0.0001
Sonchus oleraceus vs. Quercus acutissima	<0.0001	<0.0001
Sonchus oleraceus vs. Swida macrophylla	0.0008	<0.0001
Sonchus oleraceus vs. Ailanthus altissima	0.0464	0.0007
Taraxacum officinale vs. Cerasus speciosa	0.0003	0.0466
Taraxacum officinale vs. Hydrangea macrophylla	0.0098	0.0466
Taraxacum officinale vs. Phaseolus vulgaris	0.0218	0.0466
Taraxacum officinale vs. Hedera helix	0.0003	0.0466
Taraxacum officinale vs. Eriobotrya japonica	0.3118	0.1159
Taraxacum officinale vs. Houttuynia cordata	0.0666	0.0466
Taraxacum officinale vs. Liquidambar straciflua	0.0018	0.0466
Taraxacum officinale vs. Ulmus parvifolia	0.0464	0.0466
Taraxacum officinale vs. Citrus unshiu	0.3118	0.0466
Taraxacum officinale vs. Quercus acutissima	0.0001	0.0466
Taraxacum officinale vs. Swida macrophylla	0.0043	0.0466
Taraxacum officinale vs. Ailanthus altissima	0.1785	0.4833
Cerasus speciosa vs. Hydrangea macrophylla	0.9943	>0.9999
Cerasus speciosa vs. Phaseolus vulgaris	0.9607	>0.9999
Cerasus speciosa vs. Hedera helix	>0.9999	>0.9999
Cerasus speciosa vs. Eriobotrya japonica	0.3118	>0.9999
Cerasus speciosa vs. Houttuynia cordata	0.7854	>0.9999
Cerasus speciosa vs. Liquidambar straciflua	>0.9999	>0.9999
Cerasus speciosa vs. Ulmus parvifolia	0.8627	>0.9999
Cerasus speciosa vs. Citrus unshiu	0.3118	>0.9999
Cerasus speciosa vs. Quercus acutissima	>0.9999	>0.9999
Cerasus speciosa vs. Swida macrophylla	0.9997	>0.9999
Cerasus speciosa vs. Ailanthus altissima	0.4929	0.9936
Hydrangea macrophylla vs. Phaseolus vulgaris	>0.9999	>0.9999
Hydrangea macrophylla vs. Hedera helix	0.9943	>0.9999
Hydrangea macrophylla vs. Eriobotrya japonica	0.9607	>0.9999
Hydrangea macrophylla vs. Houttuynia cordata	>0.9999	>0.9999
Hydrangea macrophylla vs. Liquidambar straciflua	>0.9999	>0.9999
Hydrangea macrophylla vs. Ulmus parvifolia	>0.9999	>0.9999
Hydrangea macrophylla vs. Citrus unshiu	0.9607	>0.9999
Hydrangea macrophylla vs. Quercus acutissima	0.9607	>0.9999
Hydrangea macrophylla vs. Swida macrophylla	>0.9999	>0.9999
Hydrangea macrophylla vs. Ailanthus altissima	0.9943	0.9936
Phaseolus vulgaris vs. Hedera helix	0.9607	>0.9999
Phaseolus vulgaris vs. Eriobotrya japonica	0.9943	>0.9999
Phaseolus vulgaris vs. Houttuynia cordata	>0.9999	>0.9999
Phaseolus vulgaris vs. Liquidambar straciflua	0.9997	>0.9999
Phaseolus vulgaris vs. Ulmus parvifolia	>0.9999	>0.9999
Phaseolus vulgaris vs. Citrus unshiu	0.9943	>0.9999
Phaseolus vulgaris vs. Quercus acutissima	0.8627	>0.9999
Phaseolus vulgaris vs. Swida macrophylla	>0.9999	>0.9999
Phaseolus vulgaris vs. Ailanthus altissima	0.9997	0.9936
Hedera helix vs. Eriobotrya japonica	0.3118	>0.9999
Hedera helix vs. Houttuynia cordata	0.7854	>0.9999
Hedera helix vs. Liquidambar straciflua	>0.9999	>0.9999
Hedera helix vs. Ulmus parvifolia	0.8627	>0.9999
Hedera helix vs. Citrus unshiu	0.3118	>0.9999
Hedera helix vs. Quercus acutissima	>0.9999	>0.9999
Hedera helix vs. Swida macrophylla	0.9997	>0.9999
Hedera helix vs. Ailanthus altissima	0.4929	0.9936
Eriobotrya japonica vs. Houttuynia cordata	>0.9999	>0.9999
Eriobotrya japonica vs. Liquidambar straciflua	0.6936	>0.9999
Eriobotrya japonica vs. Ulmus parvifolia	0.9997	>0.9999
Eriobotrya japonica vs. Citrus unshiu	>0.9999	>0.9999
Eriobotrya japonica vs. Quercus acutissima	0.1785	>0.9999
Eriobotrya japonica vs. Swida macrophylla	0.8627	>0.9999
Eriobotrya japonica vs. Ailanthus altissima	>0.9999	>0.9999
Houttuynia cordata vs. Liquidambar straciflua	0.9833	>0.9999
Houttuynia cordata vs. Ulmus parvifolia	>0.9999	>0.9999
Houttuynia cordata vs. Citrus unshiu	>0.9999	>0.9999
Houttuynia cordata vs. Quercus acutissima	0.5937	>0.9999
Houttuynia cordata vs. Swida macrophylla	0.9985	>0.9999
Houttuynia cordata vs. Ailanthus altissima	>0.9999	0.9936
Liquidambar straciflua vs. Ulmus parvifolia	0.9943	>0.9999
Liquidambar straciflua vs. Citrus unshiu	0.6936	>0.9999
Liquidambar straciflua vs. Quercus acutissima	0.9997	>0.9999
Liquidambar straciflua vs. Swida macrophylla	>0.9999	>0.9999
Liquidambar straciflua vs. Ailanthus altissima	0.8627	0.9936
Ulmus parvifolia vs. Citrus unshiu	0.9997	>0.9999
Ulmus parvifolia vs. Quercus acutissima	0.6936	>0.9999
Ulmus parvifolia vs. Swida macrophylla	0.9997	>0.9999
Ulmus parvifolia vs. Ailanthus altissima	>0.9999	0.9936
Citrus unshiu vs. Quercus acutissima	0.1785	>0.9999
Citrus unshiu vs. Swida macrophylla	0.8627	>0.9999
Citrus unshiu vs. Ailanthus altissima	>0.9999	0.9936
Quercus acutissima vs. Swida macrophylla	0.9943	>0.9999
Quercus acutissima vs. Ailanthus altissima	0.3118	0.9936
Swida macrophylla vs. Ailanthus altissima	0.9607	0.9936

## Sheet: Fig. 2C and D
Sample size (10 larvae used in each replicate)	Fig. 2C		Sample size (10 larvae used in each replicate)	Fig. 2D
Group	n		Group	n
Intact	3		M. alba extract (-), MP (+)	5
wiped with water	3		M. alba extract (+), MP (+)	3
wiped with MeOH	3		M. alba extract (+), MP (-)	3
ANOVA summary			ANOVA summary
F	23.97		F	55.35
P value	0.0014		P value	<0.0001
Tukey's multiple comparisons test	Adjusted P Value		Tukey's multiple comparisons test	Adjusted P Value
Intact vs. wiped with MeOH	0.0021		MeOH vs. Morus alba extract	<0.0001
Intact vs. wiped with water	0.0027		MeOH vs. MP-ablated Morus alba extract	0.697
wiped with MeOH vs. wiped with water	0.9514		Morus alba extract vs. MP-ablated Morus alba extract	<0.0001

## Sheet: Fig. 3B
Fig. 2c
Sample size (10 larvae used in each replicate)
Group	n
EtOH	3
CGA	3
ISQ	3
Q3R	3
Bsito	5
CGA ISQ	3
CGA Q3R	3
CGA Bsito	3
ISQ Q3R	3
ISQ Bsito	3
Q3R Bsito	3
CGAISQQ3R	4
ISQ Q3R Bsito	4
CGA Q3R Bsito	4
CGA ISQ Bsito	4
CGA ISQ Q3R Bsito	3
sugars	3
ANOVA summary
F	8.955
P value	<0.0001
Tukey's multiple comparisons test	Sumarry	Adjusted P Value
EtOH vs. CGA	ns	0.8784
EtOH vs. ISQ	ns	0.9965
EtOH vs. Q3R	ns	0.7061
EtOH vs. Bsito	ns	0.3116
EtOH vs. CGA ISQ	ns	0.7061
EtOH vs. CGA Q3R	ns	0.4938
EtOH vs. CGA Bsito	ns	0.9999
EtOH vs. ISQ Q3R	ns	0.9965
EtOH vs. ISQ Bsito	ns	0.7061
EtOH vs. Q3R Bsito	ns	0.7061
EtOH vs. CGAISQQ3R	ns	0.2467
EtOH vs. ISQQ3R Bsito	ns	0.2467
EtOH vs. CGA Q3R Bsito	****	<0.0001
EtOH vs. CGA ISQ Bsito	****	<0.0001
EtOH vs. CGA ISQ Q3R Bsito	****	<0.0001
EtOH vs. sugars	ns	0.9965
CGA vs. ISQ	ns	>0.9999
CGA vs. Q3R	ns	>0.9999
CGA vs. Bsito	ns	>0.9999
CGA vs. CGA ISQ	ns	>0.9999
CGA vs. CGA Q3R	ns	>0.9999
CGA vs. CGA Bsito	ns	0.9999
CGA vs. ISQ Q3R	ns	>0.9999
CGA vs. ISQ Bsito	ns	>0.9999
CGA vs. Q3R Bsito	ns	>0.9999
CGA vs. CGAISQQ3R	ns	>0.9999
CGA vs. ISQQ3R Bsito	ns	>0.9999
CGA vs. CGA Q3R Bsito	**	0.0057
CGA vs. CGA ISQ Bsito	**	0.0013
CGA vs. CGA ISQ Q3R Bsito	**	0.001
CGA vs. sugars	ns	>0.9999
ISQ vs. Q3R	ns	0.9999
ISQ vs. Bsito	ns	0.9891
ISQ vs. CGA ISQ	ns	0.9999
ISQ vs. CGA Q3R	ns	0.9965
ISQ vs. CGA Bsito	ns	>0.9999
ISQ vs. ISQ Q3R	ns	>0.9999
ISQ vs. ISQ Bsito	ns	0.9999
ISQ vs. Q3R Bsito	ns	0.9999
ISQ vs. CGAISQQ3R	ns	0.9655
ISQ vs. ISQQ3R Bsito	ns	0.9655
ISQ vs. CGA Q3R Bsito	***	0.0007
ISQ vs. CGA ISQ Bsito	***	0.0002
ISQ vs. CGA ISQ Q3R Bsito	***	0.0001
ISQ vs. sugars	ns	>0.9999
Q3R vs. Bsito	ns	>0.9999
Q3R vs. CGA ISQ	ns	>0.9999
Q3R vs. CGA Q3R	ns	>0.9999
Q3R vs. CGA Bsito	ns	0.9965
Q3R vs. ISQ Q3R	ns	0.9999
Q3R vs. ISQ Bsito	ns	>0.9999
Q3R vs. Q3R Bsito	ns	>0.9999
Q3R vs. CGAISQQ3R	ns	>0.9999
Q3R vs. ISQQ3R Bsito	ns	>0.9999
Q3R vs. CGA Q3R Bsito	*	0.0148
Q3R vs. CGA ISQ Bsito	**	0.0035
Q3R vs. CGA ISQ Q3R Bsito	**	0.0026
Q3R vs. sugars	ns	0.9999
Bsito vs. CGA ISQ	ns	>0.9999
Bsito vs. CGA Q3R	ns	>0.9999
Bsito vs. CGA Bsito	ns	0.926
Bsito vs. ISQ Q3R	ns	0.9891
Bsito vs. ISQ Bsito	ns	>0.9999
Bsito vs. Q3R Bsito	ns	>0.9999
Bsito vs. CGAISQQ3R	ns	>0.9999
Bsito vs. ISQQ3R Bsito	ns	>0.9999
Bsito vs. CGA Q3R Bsito	**	0.0087
Bsito vs. CGA ISQ Bsito	**	0.0016
Bsito vs. CGA ISQ Q3R Bsito	**	0.0014
Bsito vs. sugars	ns	0.9891
CGA ISQ vs. CGA Q3R	ns	>0.9999
CGA ISQ vs. CGA Bsito	ns	0.9965
CGA ISQ vs. ISQ Q3R	ns	0.9999
CGA ISQ vs. ISQ Bsito	ns	>0.9999
CGA ISQ vs. Q3R Bsito	ns	>0.9999
CGA ISQ vs. CGAISQQ3R	ns	>0.9999
CGA ISQ vs. ISQQ3R Bsito	ns	>0.9999
CGA ISQ vs. CGA Q3R Bsito	*	0.0148
CGA ISQ vs. CGA ISQ Bsito	**	0.0035
CGA ISQ vs. CGA ISQ Q3R Bsito	**	0.0026
CGA ISQ vs. sugars	ns	0.9999
CGA Q3R vs. CGA Bsito	ns	0.9697
CGA Q3R vs. ISQ Q3R	ns	0.9965
CGA Q3R vs. ISQ Bsito	ns	>0.9999
CGA Q3R vs. Q3R Bsito	ns	>0.9999
CGA Q3R vs. CGAISQQ3R	ns	>0.9999
CGA Q3R vs. ISQQ3R Bsito	ns	>0.9999
CGA Q3R vs. CGA Q3R Bsito	*	0.0365
CGA Q3R vs. CGA ISQ Bsito	**	0.0092
CGA Q3R vs. CGA ISQ Q3R Bsito	**	0.0066
CGA Q3R vs. sugars	ns	0.9965
CGA Bsito vs. ISQ Q3R	ns	>0.9999
CGA Bsito vs. ISQ Bsito	ns	0.9965
CGA Bsito vs. Q3R Bsito	ns	0.9965
CGA Bsito vs. CGAISQQ3R	ns	0.8577
CGA Bsito vs. ISQQ3R Bsito	ns	0.8577
CGA Bsito vs. CGA Q3R Bsito	***	0.0003
CGA Bsito vs. CGA ISQ Bsito	****	<0.0001
CGA Bsito vs. CGA ISQ Q3R Bsito	****	<0.0001
CGA Bsito vs. sugars	ns	>0.9999
ISQ Q3R vs. ISQ Bsito	ns	0.9999
ISQ Q3R vs. Q3R Bsito	ns	0.9999
ISQ Q3R vs. CGAISQQ3R	ns	0.9655
ISQ Q3R vs. ISQQ3R Bsito	ns	0.9655
ISQ Q3R vs. CGA Q3R Bsito	***	0.0007
ISQ Q3R vs. CGA ISQ Bsito	***	0.0002
ISQ Q3R vs. CGA ISQ Q3R Bsito	***	0.0001
ISQ Q3R vs. sugars	ns	>0.9999
ISQ Bsito vs. Q3R Bsito	ns	>0.9999
ISQ Bsito vs. CGAISQQ3R	ns	>0.9999
ISQ Bsito vs. ISQQ3R Bsito	ns	>0.9999
ISQ Bsito vs. CGA Q3R Bsito	*	0.0148
ISQ Bsito vs. CGA ISQ Bsito	**	0.0035
ISQ Bsito vs. CGA ISQ Q3R Bsito	**	0.0026
ISQ Bsito vs. sugars	ns	0.9999
Q3R Bsito vs. CGAISQQ3R	ns	>0.9999
Q3R Bsito vs. ISQQ3R Bsito	ns	>0.9999
Q3R Bsito vs. CGA Q3R Bsito	*	0.0148
Q3R Bsito vs. CGA ISQ Bsito	**	0.0035
Q3R Bsito vs. CGA ISQ Q3R Bsito	**	0.0026
Q3R Bsito vs. sugars	ns	0.9999
CGAISQQ3R vs. ISQQ3R Bsito	ns	>0.9999
CGAISQQ3R vs. CGA Q3R Bsito	*	0.0337
CGAISQQ3R vs. CGA ISQ Bsito	**	0.0075
CGAISQQ3R vs. CGA ISQ Q3R Bsito	**	0.0057
CGAISQQ3R vs. sugars	ns	0.9655
ISQQ3R Bsito vs. CGA Q3R Bsito	*	0.0337
ISQQ3R Bsito vs. CGA ISQ Bsito	**	0.0075
ISQQ3R Bsito vs. CGA ISQ Q3R Bsito	**	0.0057
ISQQ3R Bsito vs. sugars	ns	0.9655
CGA Q3R Bsito vs. CGA ISQ Bsito	ns	>0.9999
CGA Q3R Bsito vs. CGA ISQ Q3R Bsito	ns	>0.9999
CGA Q3R Bsito vs. sugars	***	0.0007
CGA ISQ Bsito vs. CGA ISQ Q3R Bsito	ns	>0.9999
CGA ISQ Bsito vs. sugars	***	0.0002
CGA ISQ Q3R Bsito vs. sugars	***	0.0001

## Sheet: Fig. 3C
Sample size (10 larvae used in each replicate)	Fig. 3c
Group	n
100 nmol	7
10 pmol	4
1 fmol	3
10 amol	3
EtOH	6
ANOVA summary
F	28.51
P value	<0.0001
Tukey's multiple comparisons test	Summary	Adjusted P Value
100 nmol vs. 10 pmol	ns	0.4801
100 nmol vs. 1 fmol	*	0.0452
100 nmol vs. 10 amol	***	0.0007
100 nmol vs. EtOH	****	<0.0001
10 pmol vs. 1 fmol	ns	0.6269
10 pmol vs. 10 amol	*	0.0364
10 pmol vs. EtOH	****	<0.0001
1 fmol vs. 10 amol	ns	0.4848
1 fmol vs. EtOH	***	0.0008
10 amol vs. EtOH	*	0.047

## Sheet: Fig. 4A
Fig. 4A
Group	n
0 mM sucrose	18
1 mM sucrose	9
10 mM sucrose	72
100 mM sucrose	37
MG-ablated	54
Kruskal-Wallis test
P value	<0.0001
Dunn's multiple comparisons test	Summary	Adjusted P Value
0 mM vs. 1 mM	ns	>0.9999
0 mM vs. 10 mM	*	0.0121
0 mM vs. 100 mM	****	<0.0001
0 mM vs. MG-ablated	****	<0.0001
1 mM vs. 10 mM	ns	0.5332
1 mM vs. 100 mM	****	<0.0001
1 mM vs. MG-ablated	**	0.0059
10 mM vs. 100 mM	****	<0.0001
10 mM vs. MG-ablated	*	0.0211
100 mM vs. MG-ablated	*	0.0231

## Sheet: Fig. 4B
Group	n
10 mM suc	9
10 mM suc + 50 uM ino	18
10 mM suc + 500 uM ino	18
10 mM suc + 5 mM ino	27
10 mM suc + 100 mM ino	24
100 mM ino	18
Kruskal-Wallis test
P value	<0.0001
Dunn's multiple comparisons test	Summary	Adjusted P Value
10 mM suc vs. 10 mM suc + 50 uM ino	ns	>0.9999
10 mM suc vs. 10 mM suc + 500 uM ino	ns	>0.9999
10 mM suc vs. 10 mM suc + 5 mM ino	*	0.0298
10 mM suc vs. 10 mM suc + 100mMino	**	0.0086
10 mM suc vs. 100 mM ino	ns	>0.9999
10 mM suc + 50 uM ino vs. 10 mM suc + 500 uM ino	ns	>0.9999
10 mM suc + 50 uM ino vs. 10 mM suc + 5 mM ino	*	0.0124
10 mM suc + 50 uM ino vs. 10 mM suc + 100 mM ino	**	0.0025
10 mM suc + 50 uM ino vs. 100 mM ino	ns	>0.9999
10 mM suc + 500 uM ino vs.10 mM suc + 5 mM ino	ns	0.8887
10 mM suc + 500 uM ino vs. 10 mM suc + 100 mM ino	ns	0.2875
10 mM suc + 500 uM ino vs. 100 mM ino	ns	0.1422
10 mM suc + 5 mM ino vs. 10 mM suc + 100 mM ino	ns	>0.9999
10 mM suc + 5 mM ino vs. 100 mM ino	****	<0.0001
10 mM suc + 100 mM ino vs. 100 mM ino	****	<0.0001

## Sheet: Fig. 4C
Group	n
sugars	24
inducers of test biting + sugars	24
M. alba leaf extract	12
M. alba leaf	9
Mann Whitney test
P value	0.0374

## Sheet: Fig. S1C
Group	n
MeOH	5
Lactuca indica extract	5
Taraxacum officinale extract	5
ANOVA summary
F	5.57
P value	0.0195
Tukey's multiple comparisons test	Summary	Adjusted P Value
MeOH vs. lactuca indica extract	*	0.0252
MeOH vs. taraxacum officinale extract	*	0.0477
lactuca indica extract vs. taraxacum officinale extract	ns	0.9317

## Sheet: Fig. S3A
Pearson r
r	0.01111
95% confidence interval	-0.2653 to 0.2858
R squared	0.0001234
P value
P (two-tailed)	0.9383

## Sheet: Fig. S3C
Group	n
0 mM	12
1 mM	9
10 mM	12
100 mM	14
Kruskal-Wallis test
P value	<0.0001
Dunn's multiple comparisons test	Summary	Adjusted P Value
0 mM vs. 1 mM	ns	>0.9999
0 mM vs. 10 mM	**	0.0039
0 mM vs. 100 mM	*	0.0111
1 mM vs. 10 mM	**	0.003
1 mM vs. 100 mM	**	0.0083
10 mM vs. 100 mM	ns	>0.9999

[truncated: 1 more sheets: Fig. S3D]
