# Supplementary material for: Diet choice: The two-factor host acceptance system of silkworm larvae
Source: PLoS Biol. 2020 Sep 16;18(9):e3000828. doi: 10.1371/journal.pbio.3000828 (PMC7494105; doi:10.1371/journal.pbio.3000828)
Supplement: S2 Data — (XLSX) [file pbio.3000828.s010.xlsx]

## Sheet: Fig. 1C
Time (s)	0-10	11-20	21-30	31-40	41-50	51-60
intact	4	9	19	20	19	19
	3	13	19	20	25	22
	14	23	17	26	24	29
	8	18	22	24	25	21
	9	15	21	24	23	22
	7.6	15.6	19.6	22.8	23.2	22.6
MP-ablated	0	0	0	0	0	0
	0	0	0	0	0	0
	0	0	0	0	0	0
	0	0	0	0	0	0
	0	0	0	0	0	0
	0	0	0	0	0	0
MG-ablated	9	0	0	0	0	0
	10	21	6	0	0	0
	1	6	13	17	10	0
	3	18	11	13	13	0
	4	2	1	0	0	0
AN-ablated	14	28	25	25	21	21
	15	24	25	24	27	25
	17	26	25	27	22	24
	11	23	22	24	25	24
	9	24	25	24	22	23

## Sheet: Fig. 2A
Morus alba	Sonchus oleraceus	Taraxacum officinale	Cerasus speciosa	Hydrangea macrophylla	Phaseolus vulgaris	Hedera helix	Eriobotrya japonica	Houttuynia cordata	Liquidambar straciflua	Ulmus parvifolia	Citrus unshiu	Quercus acutissima	Swida macrophylla	Ailanthus altissima
80	90	50	10	10	30	0	60	20	10	20	30	0	0	30
100	60	50	0	40	20	10	10	25	20	30	30	0	20	40
100	60	90	0	0	10	0	30	30	0	20	40	0	20	20
83
70
100

## Sheet: Fig. 2B
Morus alba	Sonchus oleraceus	Taraxacum officinale	Cerasus speciosa	Hydrangea macrophylla	Phaseolus vulgaris	Hedera helix	Eriobotrya japonica	Houttuynia cordata	Liquidambar straciflua	Ulmus parvifolia	Citrus unshiu	Quercus acutissima	Swida macrophylla	Ailanthus altissima
100	80	40	0	0	0	0	10	0	0	0	0	0	0	20
60	50	40	0	0	0	0	0	0	0	0	0	0	0	10
80	30	10	0	0	0	0	0	0	0	0	0	0	0	0

## Sheet: Fig. 2C
Intact	wiped with MeOH	wiped with water
80	10	30
83	40	30
100	10	10

## Sheet: Fig. 2D
MeOH	Morus alba extract	MP-ablated Morus alba extract
0	80	20
10	60	10
0	90	0
0
10

## Sheet: Fig. 3B
EtOH	CGA	ISQ	Q3R	Bsito	CGA ISQ	CGA Q3R	CGA Bsito	ISQ Q3R	ISQ Bsito	Q3R Bsito	CGAISQQ3R	ISQQ3R Bsito	CGA Q3R Bsito	CGA ISQ Bsito	CGA ISQ Q3R Bsito	sugars
0	10	10	30	30	40	10	10	30	0	20	40	20	70	70	80	20
10	40	30	40	50	0	40	20	20	40	30	30	50	70	80	80	20
0	20	10	10	40	40	40	10	0	40	30	30	40	60	70	70	10
				20							30	20	70	70
				10

## Sheet: Fig. 3C
100 nmol	10 pmol	1 fmol	10 amol	EtOH
60	60	50	50	0
70	60	60	30	10
90	40	30	10	0
70	80			0
80				0
70				10
70

## Sheet: Fig. 4A
0 mM	1 mM	10 mM	100 mM	MG-ablated
5.3	3.3	47.4	312.5	141.65
4	2.6	105.9	483.7	7.54
2.6	2.1	0.5	250.4	5.6
2	1.9	7.9	345.8	357.71
2.2	1.9	172.2	437.6	178.47
2.6	0.5	245.3	238.9	231.72
9.9	24.3	148.1	218.2	186.57
6.4	7.1	115.5	308.6	5.58
28.1	8.1	81.9	300.9	45.1
-1		14.2	0	4.48
-0.3		30	274.9	8.1
-0.4		12.1	127.4	138.54
-0.3		16.8	339.3	1.7
-0.2		14.3	44.8	3.4
-0.4		14.5	146.7	165.3
4.4		9.4	204.8	11.5
2		8.9	133.9	27.2
3		8.8	459.4	336
		10.2	125.3	80.7
		9.9	224.5	8
		70.2	25.5	5.1
		11	230.9	244.6
		10.5	296.3	9.9
		16	211.7	6.4
		221.8	318	305.8
		25.6	241.6	24.1
		195.8	273.3	313.6
		-0.4	341.6	16.3
		-0.4	157.55	1.3
		23.3	143.06	3.1
		-0.4	188.03	230.3
		-0.12	39.68	114.8
		240.7	105.44	45.2
		6.5	274.26	240.2
		4.1	89.09	168.2
		207.7	139.71	240.5
		213.99	142.12	79.1
		230.56		203.7
		303.91		13.3
		2.67		13.3
		1.85		12.1
		1.4		201.9
		3.28		28.4
		3.35		208.9
		2.82		34.4
		154.81		292.3
		65.27		39.8
		342.86		27.8
		35.61		194.7
		185.12		130.9
		1.08		222.2
		2.31		145.6
		1.71		293.1
		1.97		285.5
		4.71
		1.88
		1.5
		4.14
		247.73
		1.24
		52.77
		176.29
		142.7
		209.96
		-12.44
		6.48
		5.4
		5.15
		150.96
		4.4
		3.3
		4.15

## Sheet: Fig. 4B
10 mM suc	suc+50uMino	suc+500uMino	suc+5mMino	suc+100mMino	100 mM ino
-0.4	321.8	442	361.2	401.5	-20.3
-0.4	261	326.5	129.7	309	-25.1
23.3	0.3	345.6	227.7	415.3	13.8
-0.4	0.6	78.2	346.8	326	-0.8
-0.12	42.6	400.3	172.5	382.8	43.4
240.7	-0.2	132.2	422.3	412.4	-0.7
6.5	217.3	200.8	300.3	266.4	-27.5
4.1	-129.9	0.4	299.4	294.7	1.5
207.7	61.4	-0.2	6.4	237.6	1.4
	48.28	7.37	25.4	50.1	13.37
	175.66	5.33	174.7	18.5	1.2
	2.2	269.82	29.7	243.1	17.08
	3.96	2.21	104.1	14.4	10.72
	3.46	112.31	10.9	246	1.07
	1.78	83.64	143.8	49.2	52.6
	3.5	-0.08	172.8	250.64	4.63
	2.47	-0.09	192.9	182.73	38.24
	3.17	-1.67	23	2.54	3.63
			257.62	201.5
			185.52	184.98
			145.64	10.44
			216.26	377.91
			176.1	223.43
			261.64	110.37
			58.16
			280.73
			246.25

## Sheet: Fig. 4C
sugars	inducers of test biting + sugars	M. alba leaf extract	M. alba leaf
52.43	269.19	380.99	207.84
122.32	94.44	249.66	208.75
311.72	225.54	187.75	247.01
290.76	220.57	377.88	189.07
304.75	379.04	280.57	215.94
84.94	219.97	239.17	206.85
16.51	292.17	305.42	211.59
334.66	309.6	291.57	210.88
334.49	392.23	278.62	210.12
162.02	364.11	318.43
26.78	175.51	332.54
125.26	292.85	298.62
370.38	269.25
124.05	376.23
9.64	177.85
40.95	366.07
121.25	168.84
359.07	260.82
179.88	107.82
229.1	149.41
63.45	255.04
209.94	7.06
137.85	141.95
98.72	232.01
-1
-0.3
-0.4
-0.3
-0.2
-0.4
4.4
2
3

[truncated: 5 more sheets: Fig. S1C, Fig. S3A, Fig. S3C, Fig. S3D, Fig. S4]
